# Supplementary material for: Plasma concentrations of secretory leukocyte protease inhibitor (SLPI) differ depending on etiology and severity in community-onset bloodstream infection
Source: Eur J Clin Microbiol Infect Dis. 2019 May 14;38(8):1425–34. doi: 10.1007/s10096-019-03567-2 (PMC6647850; doi:10.1007/s10096-019-03567-2)
Supplement: Supplementary file 1 — (XLSX 39 kb) [file 10096_2019_3567_MOESM1_ESM.xlsx]

## Sheet: Blad1
ID	BSI (1) Control (2)	Age	male sex (1)	Etiology	SOFA increase on admission	Sepsis according to sepsis-3 (1)	Days of illness before hospital admission	Intensive care	Source: Pneumonia (1), Urinary tract (2), arthritis/osteomyelitis (3), endocarditis (4), GI-tract (5), skin/softtissue (6), unknown (7), stent graft infection (8), acute bronchitis (9), meningitis (10), primary BSI (11)	Immunosuppression	Pulmonary disease	Ischemic heart disease	Kidney failure	Congestive heart failure	Ulcer	Connective tissue disease	Lymphoma	Diabetes with complications	Dementia	Cerebrovascular disease	Moderate or severe liver disease		Peripheral vascular disease	Leukoemia	Tumor (in 5 years)	Charlson comorbidity index	Length of hospital stay (days)		Mortality 28 days	Mortality 60 days	Mortality 90 days	Mortality 1 year	SLPI ng/mL day 0	SLPI ng/mL day 1-2	SLPI ng/mL day 3	SLPI ng/mL day 7	SLPI ng/mL day 14	SLPI ng/mL d 28	Neutrophil count day 0	Neutrophil count day 1-2	Neutrophil count day 3	Neutrophil count day 7	Neutrophil count day 14	Neutrophil count day 28	Lymphocyte count day 0	Lymphocyte count day 1-2	Lymphocyte count day 3	Lymphocyte count day 7	Lymphocyte count day 14
	2	47	1																														15					53
	2	63	1																														30					40
	2	41	1																														48					48
	2	53	0																														55					55
	2	50	1																														63					53
	2	47	1																														55					55
	2	56	1																														55					50
	2	41	1																														48					48
	2	54	1																														50					50
	2	47	1																														50					88
	2	59	1																														30					58
	2	46	1																														40
	2	47	1																														100					108
	2	55	1																														48
	2	73	1																														50					55
	2	56	1																														43					48
	2	53	1																														53					53
	2	62	0																														45					43
	2	54	1																														43					48
	2	47	0																														45					45
	2	65	1																														70					68
	2	66	1																														50					50
	2	47	1																														48					48
	2	50	1																														53					53
	2	41	0																														53					53
	2	41	0																														45					48
	2	58	0																														50					53
	2	64	1																														48					53
	2	60	1																														45					45
	2	47	0																														45					48
	2	50	1																														83					80
1	1	93	1	E.coli	1	0	0	0	2	0	0	0	0	1	0	0	0	0	0	0	0	0	0	0	0	1	4	0	0	0	0	0	58	73	58	65	65	50	12.4	5	4.2	5.8	8.1	5.2	0.4	0.4	0.9	1.8	1.4
2	1	91	1	E.coli	0	0	1	0	5	0	0	1	0	0	0	0	0	0	0	1	0	0	0	0	0	7	8	1	0	0	1	1		93	68	58	30	53	13.2	15.2	4.9	4	3.5	6.6	1.8	1.5	3.5	3.7	3.5
3	1	86	0	E.coli	1	0	3	0	2	0	0	0	0	0	0	0	0	0	1	0	0	0	0	0	0	1	3	0	0	0	0	0	68	60	78	60	73	45	12.6	4.3	2.9	2.9	3	2.6	1.3	0.6	0.9	2	2.1
4	1	74	1	Enterokocccus	0	0	4	0	5	0	1	1	0	0	0	0	0	0	0	1	0	0	0	0	0	3	4	0	0	0	0	0	148	70	55	48	53	60	3.6	5	7.4	7.6	3.8	6.1	0.7	1	1.6	1.6	1.3
5	1	50	0	E.coli	0	0	2	0	2	1	0	0	1	0	0	0	0	0	0	0	0	0	0	0	0	2	3	0	0	0	0	0		50	48	58	48	40	7.7	4.1	4.2	3.9	3.8	3.3	2.6	1.8	2.2	2.5	1.9
6	1	65	0	E.coli	0	0	18	0	2	1	0	0	0	0	0	0	0	1	0	1	0	0	0	0	0	4	4	0	0	0	0	0	128	75	55	50	63	55	1.4	5.5	6.4	6.8	4.2	2.8	0.2	1.2	0.9	0.6	1.1
7	1	69	1	Actinobacillum Schalii	3	1	1	0	2	0	0	0	0	0	0	0	0	0	0	0	0	1	0	0	0	2	11	0	0	0	0	0	78	85	85	75	88	75	3.8	6.6	4.4	5.2	4.4	2.6	1	0.9	1.4	2.4	1.7
8	1	74	1	S.aureus	0	0	3	0	3	0	0	0	0	0	0	0	0	0	1	1	0	0	0	0	0	2	10	1	0	0	0	1	120	55	123	113	103	85	11.4	11.4	10.4		18.2	10.2	0.7	0.6	1		2
10	1	57	1	Enterococcus	1	0	7	0	2	0	0	0	0	0	0	0	0	0	0	0	0	0	0	0	0	0	3	0	0	0	0	0		90	93	85	80	83	8.6	5.2	3.5	3.5	3.9	3.3	0.9	0.4	1.1	1.5	1.3
11	1	68	1	Salmonella	0	0	1	0	5	0	0	0	0	0	0	0	0	0	0	0	0	0	0	0	0	0	5	0	0	0	0	0	103	125	73	88	68	75	18.2	19.8	13.1	8.9	3.3	3	0.7	1.7	2.2	2.8	2.8
12	1	29	0	E.coli	0	0	3	0	2	0	0	0	0	0	0	0	0	0	0	0	0	0	0	0	0	0	3	0	0	0	0	0		200	110	95	78	93	9.6	11.2	24.6	17.4	12.3	13.3	0.5	1	1	0.6	0.6
13	1	61	0	Salmonella	1	0	0	0	5	0	0	0	0	0	0	0	0	0	0	0	0	0	0	0	0	1	3	0	0	0	0	0	83	98	75	78	68	55		8.9	8.5	7.3	5	5.1		0.9	0.8	1.9	2.6
14	1	64	0	E.coli	0	0	0	0	2	0	0	0	0	0	0	0	0	0	0	0	0	0	0	0	0	0	6	0	0	0	0	0	48	80	65	58	58	53	11.8	11.3	6	3.2	4.2	3.1	1.2	2.3	2.7	2.4	2.6
15	1	81	0	H.influenzae	7	1	2	0	1	0	0	1	0	1	0	0	0	0	1	1	0	0	0	0	0	4	19	0	0	0	0	0		143	125	80	73	73	11.8	6.8	4.9	6.3	4.8	4.3	0.7	1.1	1.6	2.4	1.7
16	1	41	0	E.coli	1	0	7	0	2	0	0	0	0	0	0	0	0	0	0	0	0	0	0	0	0	0	4	0	0	0	0	0	293	168	125	118	113	73	2.5	14.5		20.7	8.1	3.2	0.3	0.9		1	1.2
17	1	47	1	S.aureus	0	0	0	0	3	0	0	0	0	0	0	0	0	0	0	0	0	0	0	0	0	1	8	0	0	0	0	0		225	150	113	110	118	5.8	12	6.7	7.8	5.1	3.1	1.4	0.6	0.5	1.4	1.4
18	1	79	0	hemolytic streptococcus	5	1	1	1	6	0	0	0	0	0	0	0	0	1	0	0	0	0	0	0	1	3	49	1	0	1	1	1		103	105	100	100	78	13.4	8.8	7.6	9.3	6.3	5.8	1	1.5	1.9	2	1.8
20	1	89	1	E.coli	1	0	1	0	2	0	0	1	0	1	1	0	0	1	0	1	0	0	0	0	0	6	5	0	0	0	0	0		180	100	58	73	53		19.9	21.1	8.7	5.1	9.4		1.3	2	3	3.4
22	1	66	1	Polymicrobial	3	1	1	0	1	0	0	0	0	0	0	0	0	0	0	1	0	1	0	0	0	3	4	0	0	0	0	0	58	68	68	63	75	65	9.1	4	3.6		3.3	3.3	0.4	0.5	1		1.1
23	1	78	0	Pseudomonas	1	0	3	0	6	0	0	0	1	0	0	1	0	1	0	0	0	0	0	0	0	5	7	1	0	0	0	1		70	78	63	73	70		7.6	5.3	6.6	7	4.5		0.7	0.8	1	1.6
24	1	86	1	polymicrobial	0	0	0	0	7	0	0	0	0	0	0	0	0	0	0	1	0	0	0	0	0	1	2	0	0	0	0	0	198	103	88	90	88	65	18.1	8.1	5.9	8	4.8	3.1	0.3	1.9	2.2	2.6	1.7
25	1	90	0	S.aureus	1	0	0	0	7	0	0	0	0	0	0	0	0	0	0	0	0	0	0	0	0	0	13	0	0	0	0	0	95	130	128	120	105	110	16.8	18	7.9	8.7		6.4	3.5	2.3	2.3	3.6	3.3
26	1	56	0	hemolytic streptococcus	5	1	0	1	4	0	0	0	0	0	0	0	0	0	0	0	0	0	0	0	0	0	108	0	0	0	0	0	90	175	115	80	103	83	13.7	16.4	15.3	10	6.5	4.6	0.8	1.2	0.7	2.4	1.5
27	1	86	1	Enterococcus	7	1	1	0	2	0	0	0	0	0	0	0	0	0	1	0	0	0	0	0	0	1	10	1	0	0	0	1		120	103	98	95	95	20.5	15.4	9.8	9.9	7.5	7.9	0.6	0.8	1.1	2.3	1.3
28	1	75	1	E.coli	1	0	5	0	7	0	0	1	0	0	0	0	0	0	0	0	0	0	0	0	0	1	4	0	0	0	0	0		108	80	78	63	68	5.4	5.7	4.4	3.4	1.8	2.1	0.5	1.2	1	1.5	1.4
29	1	77	1	S.aureus	3	1	3	0	4	0	0	0	0	0	0	0	0	0	0	0	0	0	0	0	0	0	35	0	0	0	0	0		145	120	80	58	123		7.4	10.7	11.8	5.3	11.2		1.1	1.2	1.6	1.2
30	1	64	0	E.coli	1	0	4	0	2	1	0	0	0	0	0	0	0	1	0	0	0	0	0	0	0	2	3	0	0	0	0	0		100	85	46	50	53		2.5	2.7	2.7	3.1	2.3		1.1	0.9	1.4	1.7
31	1	69	0	Polymicrobial	4	1	1	0	5	0	1	0	0	1	0	0	0	1	0	0	0	0	0	0	0	4	11	0	0	0	0	0		75	63	75	63	53	41.4	27.2	19.3	12	8.1	4.3	0.8	3.8	2.9	3.2	2.5
32	1	81	0	E.coli	2	1		0	2	0	0	0	0	0	0	0	0	0	0	0	0	0	0	0	0	0	3	0	0	0	0	0	65	90		93	63	103	16.8	11.8	10.2	8.2	10.1	7.2	1.3	1.5	1.8	1.8	1.8
33	1	29	0	E.coli	0	0	0	0	2	0	0	0	0	0	0	0	0	1	0	0	0	0	0	0	0	2	4	0	0	0	0	0		70	63	63	40		9.3	2.8	2.8	6.2	6.1		1.2	0.9	2.9	2.8	2.4
34	1	74	0	Klebsiella pneumonie	0	0	1	0	2	1	0	1	1	0	0	0	0	0	0	0	0	0	0	0	0	2	2	0	0	0	0	0	73	53	58		60	50		3.4	3.1	6.2	3.6	2.2		0.7	0.8	2.6	2.6
35	1	67	1	S.aureus	7	1	3	1	4	0	0	0	0	0	0	0	0	0	0	0	0	0	0	0	0	1	120	1	0	0	0	1	133	115	93	75	80		16.6	19.4	17.2		16.7	6.4	0.8	1.1	1.7		1.2
36	1	50	1	S.anginosus	0	0		0	5	0	0	0	0	0	0	0	0	0	0	0	0	0	0	0	0	0	13	0	0	0	0	0	53	65	55	55		48
37	1	80	1	Pneumokock	4	1	3	0	1	1	0	0	0	1	0	0	0	0	0	0	0	0	0	0	0	8	4	1	0	0	0	1	213	350		168	188	208	3.7	4.8		10.3	8.7	13.6	0.4	0.5		0.7	0.6
38	1	83	1	Polymicrobial	2	1	0	0	5	0	0	0	0	0	0	0	0	0	0	0	0	0	0	0	0	0	6	0	0	0	0	0	100	90	80		73	95	9.1	3.8	4.5		5.8	5.5	0.7	0.6	0.8		0.8
39	1	82	0	E.coli	7	1	1	1	2	0	0	1	0	0	0	0	0	1	0	0	0	0	0	0	0	2	16	0	0	0	0	0	85	105		98	98	68		9.5		9.6	9.5	10.2		1		0.9	0.9
40	1	65	0	S. pneumoniae	4	1	0	1	10	0	0	0	0	0	0	0	0	0	0	0	0	0	0	0	0	0	70	0	0	0	0	0	90	148		65	68	63	4.4	15.8		8.3	4.4	8.2	0.2	0.4		2	1.5
41	1	76	0	S. pneumoniae	5	1	1	1	1	0	1	0	0	0	0	0	0	0	0	0	0	0	1	0	0	2	22	1	1	1	1	1	93	90		73	98	80	15.9	13.4		6	9.3	5.1	0.3	1		1.2	1.2
42	1	69	1	Enterbacter cloacae	3	1	1	0	11	0	0	0	0	0	0	0	0	0	0	0	0	0	0	0	0	0	9	0	0	0	0	0			63	58	65	78	0	0.2		3.4	5.2	4.1	0.6	0.8		1.7	1.5
43	1	70	1	E.coli	0	0	2	0	2	0	0	0	0	0	0	0	0	1	0	0	0	0	0	0	0	2	2	0	0	0	0	0	125	113		108	170	153	26.3	16.8		15.8	14.2	11.4	0.5	0.4		0.7	0.3
45	1	75	0	hemolytic streptococcus	1	0	4	0	6	0	0	0	0	0	1	0	0	0	0	0	0	0	0	0	0	1	29	0	0	0	0	0	80		60	58	58	43	12.3		5.1	9.8	9.4	4.4	0.5		1.2	2.5	2.1
46	1	86	1	E.coli	0	0	1	0	2	0	0	1	0	0	0	0	0	0	0	1	0	0	0	0	1	2	8	1	0	0	0	1	93	100	75	83	70		10.8	16.5	12.1	9.8	7.1		0.3	0.8	1.1	1.8	1.8
47	1	76	0	E.coli	0	0	2	0	2	1	0	0	0	1	0	1	0	0	0	1	0	0	0	0	0	4	3	0	0	0	0	0	313	250		93	75	75	5.8	15.5		8.9	9.6	7.8	0.4	1.1		1.5	0.5
48	1	64	1	Enterococcus	2	1	3	0	4	1	0	0	0	0	0	0	0	0	0	0	0	0	0	0	0	1	5	0	0	0	0	0		75	98		33	80	8.3	9.5	10.5		8.3	7.7	0.4	0.3	0.6		0.3
49	1	53	1	hemolytic streptococcus	1	0	3	0	6	0	0	0	0	1	0	0	0	1	0	0	0	0	1	0	0	4	3	0	0	0	0	0		103	95		85	98	10.9	8	7.4		6.7	6.2	0.6	1.4	2.6		1.8
50	1	76	1	E.coli	1	0	0	0	2	0	0	1	0	0	0	0	0	0	0	1	0	0	0	0	0	2	3	1	0	0	0	1		110	88		78	85		12.4	5.5		5.4	4.2		1.2	1.3		1.6
51	1	62	1	hemolytic streptococcus	0	0	0	0	7	0	0	0	0	0	0	0	0	0	0	1	0	0	0	0	0	1	3	0	0	0	0	0	83	100		68	70	63	20.5	10.3		6.7	6.7	5.6	0.7	2.2		3.6	2.6
52	1	55	1	Klebsiella pneumoniae	1	0	7	0	2	0	0	0	0	0	0	0	0	0	0	0	0	0	0	0	0	0	4	0	0	0	0	0		198		85	68	75		25.9		11.2	4.2	5		0.5		1.3	1.1
53	1	69	0	E.coli	2	1	1	1	7	0	0	0	0	0	0	0	0	0	0	0	0	0	0	0	0	1	2	0	0	0	0	0			108	88	80	70			5.3		5.8				1.2	1.9	1.4
54	1	59	0	Pneumokock	6	1	0	1	1	0	1	0	0	0	0	1	0	0	0	0	0	0	0	0	0	2	12	0	0	0	0	0			78	85	80	83	9.9		4.9	6.3	4.5	4.8	1.1		1	1.3	1.1
55	1	87	0	Klebsiella pneumoniae	3	1	7	0	1	0	0	0	0	1	0	0	0	1	0	0	0	0	1	0	0	4	9	1	0	0	0	1		95	63	40	48			0.3	0.1	0.3	0.2			0.1	0.1	0.4	0.7
56	1	82	1	E.coli	1	0	16	0	8	0	0	1	0	1	0	0	0	0	0	1	0	0	1	0	0	5	25	0	0	0	0	0		138		100	90	83	21.8	13.4		5.3	6.3	4.1	1.1	1.2		1.3	1.2
57	1	64	1	S. pneumoniae	5	1	1	0	1	1	0	0	0	0	0	0	0	0	0	0	0	0	0	0	0	6	4	0	0	0	0	0		195		70	58	58	14.3	24.4		3	4	3.5	1.7	1.2		3	2.4
58	1	69	0	S. pneumoniae	6	1	1	1	10	0	0	0	0	1	0	0	0	0	0	0	0	0	0	0	0	1	16	0	0	0	0	0		103		68	58	135	14.7	8.3		3.5	2.8	1.9	1.1	1.3		1.6	1.8
59	1	43	1	Klebsiella pneumoniae	2	1	3	0	7	0	0	0	0	0	0	0	0	1	0	0	0	0	0	0	0	2	3	0	0	0	0	0		103		78	65	68	12.6	9.5		9.6	5.9	7.6	1.2	2.5		2.6	2.5
60	1	88	0	E.coli	2	1	1	0	2	0	0	0	1	0	0	1	0	0	0	0	0	0	0	0	0	3	9	1	0	0	0	1		265		125	113	108	26.1	25		9.7	9.3	1.7	0.8	1.7		1.7	1.8
61	1	66	0	Hemolytisk streptokock	5	1	1	1	6	1	0	0	0	0	0	0	0	0	0	0	0	0	0	0	0	0	25	0	0	0	0	0		103		118	113	103	28.9	8.5			7.4	5.8	1.3	0.8			1.1
62	1	74	1	Pseudomonas	2	1	3	0	2	0	0	0	0	0	0	0	0	0	0	0	0	0	0	0	1	3	6	0	0	0	0	0	128	143		190	173	123	6	6.8		10.5	9	4.4	0.2	0.6		0.6	0.9
63	1	63	1	E.coli	3	1	1	0	2	0	0	0	0	0	0	0	0	0	0	0	0	0	0	0	0	0	2	0	0	0	0	0		143	150	180	145			4.2	6.6	10.7	5.4			1.8	0.8	1.8	1.4
64	1	72	0	hemolytic streptococcus	1	0	3	0	4	0	0	0	0	0	0	0	0	0	0	0	0	0	0	0	0	0	15	1	1	1	1	1		143		108	98	103	9	3.7		6.4	5.2	5.6	0.3	0.5		0.8	0.9
65	1	70	0	S. pneumoniae	1	0	2	0	1	0	0	0	0	0	0	0	0	0	0	0	0	0	0	0	0	0	5	0	0	0	0	0		105		75	68	68	19.2	12.9		16.4	15.1	7.8	0.8	0.9		1.4	1.5
66	1	56	0	Klebsiella pneumoniae	1	0	3	0	2	0	0	0	0	0	0	0	0	1	0	0	0	0	0	0	0	2	3	0	0	0	0	0	70	163		95	103	63	8.9	9.6	8.2	8.1		4.8	0.4	0.6	1.2	2.2
67	1	68	1	S.aureus	2	1	7	0	7	0	0	0	0	0	0	0	0	0	0	0	0	0	0	0	0	6	8	1	0	0	0	1		168	140	115	85
68	1	77	1	S.aureus	1	0	7	0	3	0	0	0	0	0	0	0	0	0	0	0	0	0	0	0	0	0	9	0	0	0	0	0		165	100	105	108		24.4	17.2	14.7	10	4.3		1.2	1.1	1.2	1.3	1.2
69	1	72	1	S. pneumoniae	2	1	1	0	1	0	0	0	0	0	0	1	0	0	0	0	0	0	0	0	0	1	3	0	0	0	0	0	110	110		98	75	65	8.8	5.7		6.8	3.9	1.8	0.4	1		2.1	1.5
70	1	67	1	S. pneumoniae	4	1	4	0	1	0	0	0	0	0	0	0	0	0	0	0	0	0	0	0	0	0	15	0	0	0	0	0	113		75	58	88	58	6.3		3.8		8.7	3.8	1.1		1.4		2.8
71	1	62	0	S. pneumoniae	3	1	7	0	1	0	0	0	0	0	0	0	1	0	0	0	0	0	0	0	0	2	3	0	0	0	0	0		68	63	70	65		9.2	7.5	8.1	8.7	4.5		2	1.6	1.6	1.5	1.9
72	1	70	0	S. pneumoniae	2	1	2	0	1	0	0	0	0	0	0	0	0	0	0	0	0	0	0	0	0	0	3	0	0	0	0	0	108	150		133	148	150	11.5	16.8		17.9	11.8	17.5	0.3	0.7		0.8	0.6
73	1	60	1	S.aureus	2	1	2	0	4	0	0	0	0	0	0	0	0	0	0	0	0	0	0	0	0	0	43	0	0	0	0	0		93		73	85	68	5.3	3.4		6.3	3.6	2.4	0.6	1		2.5	1.8
74	1	72	0	S. pneumoniae	2	1	4	1	1	0	0	1	0	0	0	0	0	0	0	0	0	0	0	0	0	1	24	0	0	0	0	0		105	110		103	100	7.4	6.6	3.3	4.2	6.4	4	0.6	0.6	1	0.7	0.8
75	1	70	0	S. pneumoniae	3	1	5	0	1	0	0	0	0	0	0	0	0	0	0	0	0	0	0	0	0	0	3	0	0	0	0	0			120	80	70	73	12.7		13.9		7.4	5.3	0.4		1	1.1	1.2
76	1	66	1	S. pneumoniae	1	0	30	0	3	0	0	0	0	0	0	0	0	0	0	1	0	0	0	0	0	1	18	0	0	0	0	0		90		78	68	75	11.5	12.9		5.2	4.1	3.6	2.4	0.6		2.3	2
77	1	55	0	S. pneumoniae	4	1		0	1	0	0	0	0	0	0	1	0	0	0	0	0	0	0	0	0	1	5	0	0	0	0	0		93	98	103		108		9.4	11.6	4.9		5.5		0.9	1.3	3.3
78	1	82	1	S.aureus	2	1	9	0	6	0	0	1	0	1	0	0	0	0	0	1	0	0	0	0	0	3	9	0	0	0	0	0	213	113		80	70	55	13.7	7		4.3	2.8	2.1	0.7	1.2		1.3	1.9
79	1	90	1	S.aureus	2	1	1	0	4	0	1	0	0	0	0	0	0	0	0	0	0	0	1	0	0	2	3	1	1	1	1	1	68		100	65	58	43	8.2		14	8.8	7.3	3.4	2.1		0.9	3.6	2.5
80	1	81	1	S.aureus	1	0	1	0	8	0	0	1	0	0	0	0	0	0	0	0	0	0	0	0	0	1	60	1	0	1	1	1		150	115	88	93			7.4	5.8					0.7	0.9
81	1	92	1	S.aureus	1	0	2	0	3	1	0	0	0	1	0	0	0	0	0	0	0	0	0	0	0	1	3	1	0	0	1	1	75	43	18			35	16.6	4.6	5.4			7.6	1.4	1.5	1.2
82	1	89	0	S. pneumoniae	1	0	2	0	1	0	0	0	0	0	0	0	0	0	0	0	0	0	0	0	0	0	20	0	0	0	0	0	138	93		78		75	15.8	14.1	8.8	7.7		9.2	0.9	1	1.5	1.8
84	1	69	1	S.aureus	1	0		0	7	0	0	0	0	0	0	0	0	0	0	0	0	0	0	0	0	0	46	0	0	0	0	0	120	93					21.6	5.4					0.4	0.5
85	1	30	0	S. pneumoniae	1	0	0	0	1	0	0	0	0	0	0	0	0	0	0	0	0	0	0	0	0	0	3	0	0	0	0	0	58	85	75				8.6	11.7	8.7				1	0.6	0.9
86	1	71	0	S.aureus	4	1	0	1	1	0	0	0	0	0	0	0	0	0	0	0	0	0	0	0	0	1	22	0	0	0	0	0	68	58		44		45	5.2	5.8	6.6	11.3		3.7	0.3	0.6	1	2.3
87	1	80	1	S. pneumoniae	4	1	5	0	1	0	0	0	0	0	0	0	0	0	0	0	0	0	0	0	0	0	12	0	0	0	0	0	110	100					15.4	6.3					0.3	1.4
88	1	81	1	S.aureus	0	0	0	0	11	0	0	1	1	0	0	0	0	0	0	0	0	0	0	0	0	0	14	0	0	0	0	0	88	143					2.9	13.7					0.2	0.8
89	1	74	0	S. pneumoniae	2	1	0	0	1	0	0	0	0	0	0	0	0	0	0	0	0	0	0	0	0	0	8	0	0	0	0	0	68	53				58	8.2	2.5				3.2	0.4	1
90	1	24	1	S.aureus	0	0	1	0	3	0	0	0	0	0	0	0	0	0	0	0	0	0	0	0	0	0	67	0	0	0	0	0	80	108	98	88				5.6	5.3	6				1.3	1.5	2.3
91	1	38	1	S.aureus	0	0	2	0	7	0	0	0	0	0	0	0	0	0	0	0	0	0	0	0	0	0	10	0	0	0	0	0			93		78	78	20.3		5.2		7.5	8.1	0.7		1.3		1.4
92	1	82	0	S.aureus	3	1	0	0	3	0	0	0	0	0	0	0	0	0	0	0	0	0	0	0	0	0	14	0	0	0	0	0		68		50			16.2	12.7	4.3	2.2			1.1	1.3	0.7	2.3
93	1	78	1	S.aureus	2	1	0	0	6	0	0	1	0	0	0	0	0	0	0	0	0	0	0	0	0	8	11	1	0	1	1	1		228	150				3.3	10.5	11.6				0.7	0.4	0.9
94	1	57	1	S.aureus	0	0	0	0	6	0	0	0	0	0	0	0	0	0	0	0	0	0	0	0	0	0	15	0	0	0	0	0		75		65	63			12.2		7.6	7.8			1.5		2.7	2.3
95	1	79	1	S. pneumoniae	2	1	0	0	1	0	1	1	0	0	0	0	0	0	0	1	0	0	0	0	0	3	7	0	0	0	0	0			72	72			10	3.8		5			0.5	0.6		0.9
96	1	68	0	S. pneumoniae	3	1	0	0	1	0	0	0	0	0	0	0	0	0	0	0	0	0	0	0	0	0	8	0	0	0	0	0		63					10.6	8.3					0.5	1.4
97	1	93	1	S.aureus	2	1	1	0	6	0	0	1	0	0	0	1	0	0	0	0	0	0	0	0	0	2	9	0	0	0	0	0	90	120
98	1	65	1	S.aureus	1	0	0	0	6	0	0	0	1	1	0	0	0	0	0	0	0	0	0	0	0	3	5	1	0	0	1	1		148	113				15.3	7.4	6.2				0.8	1	1
99	1	70	1	S. pneumoniae	1	0	3	0	1	0	1	1	0	1	0	0	0	0	0	1	0	0	0	0	0	3	4	0	0	0	0	0		80		53	43		8.9	3.4		4	2.3		0.4	1		1.7	1.4
100	1	53	0	S. pneumoniae	0	0	14	0	1	0	0	0	0	0	0	0	0	0	0	0	0	0	0	0	0	0	4	0	0	0	0	0		138	153	125			11.4	18.3	16.9	14.7			1	0.8	0.8	0.8
101	1	74	1	S.aureus	6	1	20	1	4	0	0	1	0	0	0	0	0	0	0	0	0	0	0	0	0	2	58	1	0	1	1	1		178	138	118				19.3	14.4	11.6	11			0.3	0.2	0.2	0.7
102	1	92	1	S.aureus	0	0	1	0	3	0	0	0	0	1	0	0	0	0	0	0	0	0	0	0	0	1	59	0	0	0	0	0		210					13.8	1.8					0.9	20.3
103	1	64	0	S.aureus	0	0	14	0	3	0	0	0	0	0	0	0	0	0	0	0	0	0	0	0	0	1	17	0	0	0	0	0		165	138	130			22.3			11.9			1			1.3
104	1	73	0	S. pneumoniae	2	1	5	0	1	0	0	0	0	0	0	0	0	0	0	0	0	0	0	0	0	1	2	0	0	0	0	0		90						13						1.6
106	1	79	1	S.aureus	5	1	1	0	3	0	0	1	1	1	0	0	0	0	0	1	0	0	0	0	0	4	18	1	1	1	1	1		150						11.6						0.7
107	1	79	0	S. pneumoniae	2	1	1	0	1	0	1	0	0	0	0	0	0	0	0	0	0	0	0	0	0	1	4	0	0	0	0	0	68			100	83					7.4	8.2					1.1	1.1
108	1	84	0	S. pneumoniae	1	0	7	0	9	0	0	0	0	0	0	1	0	0	0	1	0	0	0	0	0	2	4	0	0	0	0	0		108	83	70			29	23.2	20.5	12.2			1.3	2.1	0.9	1.2
109	1	62	0	S. pneumoniae	2	1	2	0	9	0	0	0	0	0	0	0	0	0	0	0	0	0	0	0	0	0	5	0	0	0	0	0		200	120	63			11.9	10.4	12.9	12.4				0.5	0.8	0.9
110	1	54	1	S. pneumoniae	1	0	1	0	1	0	0	1	0	0	0	0	0	0	0	0	0	0	0	0	0	1	5	0	0	0	0	0			75	70			7.2		4.8	3.7			0.5		0.8	1.2
111	1	70	0	S. pneumoniae	2	1	2	1	10	1	0	0	0	0	0	0	0	0	0	0	0	0	0	0	0	0	10	0	0	0	0	0		123					14.6	5.8					0.9	2
112	1	86	1	E.coli	0	0	2	0	2	0	0	0	1	0	0	0	0	0	1	0	0	0	0	0	1	5	9	1	0	0	0	1		190	138				7.6	7	7				0.6	1.5	0.7
113	1	60	0	E.coli	4	1	1	0	2	0	0	0	0	0	0	0	0	1	0	0	0	0	0	0	0	2	10	0	0	0	0	0			165	158			13.8		11	9			1		1.6	1.7
114	1	87	1	E.coli	0	0	1	0	7	0	0	1	0	0	0	1	0	0	0	0	0	0	0	0	0	2	13	1	1	1	1	1		80		105				13.6		9.9				0.7		1.2
115	1	84	1	S.aureus	3	1	5	0	3	0	0	0	0	0	0	0	0	0	0	0	0	0	0	0	1	8	29	0	0	0	0	0		200	128				13	11	16.6				0.4	0.5	0.9
[truncated: 18 more columns]
